# Supplementary material for: Identification of the PLA2G6 c.1579G>A Missense Mutation in Papillon Dog Neuroaxonal Dystrophy Using Whole Exome Sequencing Analysis
Source: PLoS One. 2017 Jan 20;12(1):e0169002. doi: 10.1371/journal.pone.0169002 (PMC5249094; doi:10.1371/journal.pone.0169002)
Supplement: S1 Table — (XLSX) [file pone.0169002.s002.xlsx]

## Sheet: Sheet1
Supplementary Table 1. Nucleic acid sequences of the probes and primers used in TaqMan genotyping assay.
Sequences	Novel gene (ENSCAFG00000029271)	PDGFB-CANFA	PLA2G6 c.1516G>A	PLA2G6 c.1579G>A
Forward primer	GCCTCCTCAGTGCCTACCT	AGCACCGGAAGTTCAAGCA	CAGCTTCTCATCGCCATCGA	GCCACCAAGGATCTCTTTGACT
Reverse primer	ACTCATTGCAGGAGTGGTATACTACTA	GGCTCCGAGGGTCTCCTT	CCACCCAGTCAAAGAGATCCTT	GGGCTGCCCTCACTGT
FAM-labeled probe	CCTGACCACGAGATTG	CAGTGCCTTCTTGTCATGT	TCGGGCGTTGCCAC	TGGCCCTGGCCATT
VIC-labeled probe	CTGACCACAAGATTG	CAGTGCCTTCTTTTCATGT	TCGGGCATTGCCAC	TGGCCCTGACCATT
