# Supplementary material for: Identification of the PLA2G6 c.1579G>A Missense Mutation in Papillon Dog Neuroaxonal Dystrophy Using Whole Exome Sequencing Analysis
Source: PLoS One. 2017 Jan 20;12(1):e0169002. doi: 10.1371/journal.pone.0169002 (PMC5249094; doi:10.1371/journal.pone.0169002)
Supplement: S2 Table — (XLSX) [file pone.0169002.s003.xlsx]

## Sheet: Sheet1
Supplementary Table 2 . Primary result data of WES analysis.
Cases	Number of fragments	Number of mapped fragments	% of mapping	Average coverage	Total SNPs	Total indels
Case 1	107018087	94730444	0.8852	3.28	79848	6697
Case 2	145367154	128412620	0.8834	4.43	68149	6856
Case 3	143556149	122487633	0.8532	4.01	69887	7260
Case 1-Father	110995363	96667924	0.8709	3.37	79673	7538
Case 1-Mother	108821095	94287496	0.8664	3.27	71703	7060
Control 1	119144498	99099582	0.8318	3.35	64064	6686
Control 2	109262890	91210143	0.8348	3.09	65997	6840
Control 3	138960045	117732903	0.8472	4	70796	6964
Control 4	149645364	132192569	0.8834	4.63	70076	7250
Control 5	151425342	133610032	0.8823	4.63	71783	7462
Control 6	133687450	120467660	0.9011	4.19	68212	7496
