# Supplementary material for: Identification of the PLA2G6 c.1579G>A Missense Mutation in Papillon Dog Neuroaxonal Dystrophy Using Whole Exome Sequencing Analysis
Source: PLoS One. 2017 Jan 20;12(1):e0169002. doi: 10.1371/journal.pone.0169002 (PMC5249094; doi:10.1371/journal.pone.0169002)
Supplement: S3 Table — (XLSX) [file pone.0169002.s004.xlsx]

## Sheet: Sheet1
Supplementary Table 3. Numbers of dogs of the other breeds used for TaqMan genotyping assay.
Breed	Number
Miniature Dachshund	14
Akita	13
Shih Tzu	8
Toy Poodle	8
French Bulldog	7
Welsh Corgi Pembroke	6
American Cocker Spaniel	5
Labrador Retriever	5
Shiba	4
Yorkshire Terrier	4
English Cocker Spaniel	3
Cavalier King Charles Spaniel	3
Goledn Retriever	3
Shetland Sheepdog	3
Saluki	2
German Shepherd	2
Jack Russel Terrier	2
Schnauzer	2
Norfolk Terrier	2
Beagle	2
Bulldog	2
Pomeranian	2
Miniature Schnauzer	2
Irish Setter	1
Afgan Hound	1
Italian Gray Hound	1
West Highland White Terrier	1
Scottish Terrier	1
Standard Poodle	1
Dachshund	1
Chinese Crested Dog	1
Basset Hound	1
Flat Coated Retriever	1
Brussel Griffon	1
Border Collie	1
Borzoi	1
Rottwerler	1
